# Supplementary material for: Chalcogen Bond Involving Zinc(II)/Cadmium(II) Carbonate and Its Enhancement by Spodium Bond
Source: Molecules. 2021 Oct 26;26(21):6443. doi: 10.3390/molecules26216443 (PMC8588527; doi:10.3390/molecules26216443)
Supplement: Supplementary file 1 [file molecules-26-06443-s001.zip]

Archive with 1 entries (1 files):
- molecules-1414571-supplementary.pdf
